# Supplementary material for: A Field Trial to Demonstrate the Potential of a Vitamin B Diet Supplement in Reducing Oxidative Stress and Improving Hygienic and Grooming Behaviors in Honey Bees
Source: Insects. 2025 Jan 2;16(1):36. doi: 10.3390/insects16010036 (PMC11765757; doi:10.3390/insects16010036)
Supplement: Supplementary file 1 [file insects-16-00036-s001.zip]

Archive with 1 entries (1 files):
- insects-3321374-supplementary.pdf
